# Supplementary material for: Digestate Improves Stinging Nettle (Urtica dioica) Growth and Fiber Production at a Chlor-Alkali Site
Source: Plants (Basel). 2024 Aug 30;13(17):2425. doi: 10.3390/plants13172425 (PMC11397052; doi:10.3390/plants13172425)
Supplement: Supplementary file 1 [file plants-13-02425-s001.zip]

Archive with 1 entries (1 files):
- plants-3111121-supplementary.pdf
